# Supplementary material for: Carnosine Protects Macrophages against the Toxicity of Aβ1-42 Oligomers by Decreasing Oxidative Stress
Source: Biomedicines. 2021 Apr 26;9(5):477. doi: 10.3390/biomedicines9050477 (PMC8146816; doi:10.3390/biomedicines9050477)
Supplement: Supplementary file 1 [file biomedicines-09-00477-s001.zip]

Archive with 1 entries (1 files):
- biomedicines-1188201-supplementary.pdf
